# Supplementary material for: Characterization of Hydrogel Deformation Using Two-Parameter Hyperelastic Models
Source: Gels. 2026 Feb 14;12(2):171. doi: 10.3390/gels12020171 (PMC12940749; doi:10.3390/gels12020171)
Supplement: Supplementary file 1 [file gels-12-00171-s001.zip]

Archive with 1 entries (1 files):
- gels-4108417-supplementary.pdf
